# Supplementary material for: Environmental DNA monitoring of oncogenic viral shedding and genomic profiling of sea turtle fibropapillomatosis reveals unusual viral dynamics
Source: Commun Biol. 2021 May 12;4:565. doi: 10.1038/s42003-021-02085-2 (PMC8115626; doi:10.1038/s42003-021-02085-2)
Supplement: Supplementary file 4 — Supplementary Data 1 [file 42003_2021_2085_MOESM4_ESM.xlsx]

## Sheet: Sheet1
HiSeq 3000:
Sample Name	Turtle	Sex	Library	Sequencer	Tissue	External Location	Growth	Tumor Weight (g)	Raw Reads	Reads Remaining After Trimming	ChHV5 Aligned Reads	ChHV5 Alignment Rate	RPTM (ChHV5)	C. mydas Genome Alignment Rate
34RKFiC	34-2017-Cm	female	RNASeq	HiSeq 3000	Kidney FP			<1	23818162	23189668	251.5	<0.00%	108.453	0.793246
34RKFiD	34-2017-Cm	female	RNASeq	HiSeq 3000	Kidney FP			<1	24233146	23454275	262	<0.00%	111.707	0.785044
34RLLFiA	34-2017-Cm	female	RNASeq	HiSeq 3000	Lung FP			<1	23676724	22913491	86.5	<0.00%	37.7507	0.811786
34RLLFiC	34-2017-Cm	female	RNASeq	HiSeq 3000	Lung FP			<1	24081625	23448759	236	<0.00%	100.645	0.805096
34RLLFiD	34-2017-Cm	female	RNASeq	HiSeq 3000	Lung FP			<1	24247405	23650976	192.5	<0.00%	81.392	0.814441
34RLLNC	34-2017-Cm	female	RNASeq	HiSeq 3000	Lung non-tumor				24373501	23745220	127.5	<0.00%	53.695	0.853174
apCHV1A	Apollo	undetermined	RNASeq	HiSeq 3000	External FP	Chin ventral	established	<1	24979071	21079791	35	<0.00%	16.6036	0.830498
apCHV1B	Apollo	undetermined	RNASeq	HiSeq 3000	External FP	Chin ventral	established	<1	21864375	24347146	44.5	<0.00%	18.2773	0.834516
apRRF1A	Apollo	undetermined	RNASeq	HiSeq 3000	External FP	Right rear flipper	established	1	24079317	23237581	33.5	<0.00%	14.4163	0.80084
apRRF1B	Apollo	undetermined	RNASeq	HiSeq 3000	External FP	Right rear flipper	established	1	21339961	20625615	24.5	<0.00%	11.8784	0.810579
apRSC1A	Apollo	undetermined	RNASeq	HiSeq 3000	External FP	Right shoulder carapace	established	2	22790332	22049469	41	<0.00%	18.5946	0.822221
apRSC1B	Apollo	undetermined	RNASeq	HiSeq 3000	External FP	Right shoulder carapace	established	2	26179050	25198838	41.5	<0.00%	16.469	0.819787
apSCNBA	Apollo	undetermined	RNASeq	HiSeq 3000	Skin non-tumor	Soft skin			24300692	23629747	29.5	<0.00%	12.4843	0.838714
apSCNBB	Apollo	undetermined	RNASeq	HiSeq 3000	Skin non-tumor	Soft skin			19121659	18790740	51.5	<0.00%	27.4071	0.828295
chKIFA	Chrystal	female	RNASeq	HiSeq 3000	Kidney FP			4	23153653	22365495	207.5	<0.00%	92.7768	0.732118
chKIFB	Chrystal	female	RNASeq	HiSeq 3000	Kidney FP			4	23243878	22449681	214	<0.00%	95.3243	0.731347
chKINA	Chrystal	female	RNASeq	HiSeq 3000	Kidney non-tumor				23618884	22816228	71.5	<0.00%	31.3373	0.846951
chKINB	Chrystal	female	RNASeq	HiSeq 3000	Kidney non-tumor				23498639	22792749	34.5	<0.00%	15.1364	0.839001
chLIF	Chrystal	female	RNASeq	HiSeq 3000	Lung FP			<1	23423197	22700733	135.5	<0.00%	59.6897	0.797466
chLIN	Chrystal	female	RNASeq	HiSeq 3000	Lung non-tumor				24070967	23378295	81	<0.00%	34.6475	0.836715
emLFF3H	Emma	undetermined	RNASeq	HiSeq 3000	External FP	Left front flipper	established	1	46592807	44368505	1597	<0.00%	359.94	0.844228
emVN1G	Emma	undetermined	RNASeq	HiSeq 3000	External FP	Ventral neck	established	<1	36252052	34567785	947.5	<0.00%	274.099	0.832561
emVN1H	Emma	undetermined	RNASeq	HiSeq 3000	External FP	Ventral neck	established	<1	39109100	37316606	1032	<0.00%	276.552	0.829466
emCSFC	Emma	undetermined	RNASeq	HiSeq 3000	Skin non-tumor	Soft skin (ventral neck)			45901030	43502820	651	<0.00%	149.645	0.858943
emCSFD	Emma	undetermined	RNASeq	HiSeq 3000	Skin non-tumor	Soft skin (ventral axillary)			44074477	41934484	664	<0.00%	158.342	0.859342
mjRFF1	Major	undetermined	RNASeq	HiSeq 3000	External FP	Right front flipper	established	18	41367592	40169598	891	<0.00%	221.81	0.859131
mjRFF2B	Major	undetermined	RNASeq	HiSeq 3000	External FP	Right front flipper	established	48	37690383	36447554	1214	<0.00%	333.081	0.849492
mjLELR1A	Major	undetermined	RNASeq	HiSeq 3000	External FP	Left eyelid	regrowth	<1	45358905	43947757	2119	<0.00%	482.163	0.867179
mjLELR1B	Major	undetermined	RNASeq	HiSeq 3000	External FP	Left eyelid	regrowth	<1	44074516	42767930	1167.5	<0.00%	272.985	0.846725
mjRESR1	Major	undetermined	RNASeq	HiSeq 3000	External FP	Right eye sclera	regrowth	<1	40804030	39722514	2469	0.0001	621.562	0.872289
jgLIO1A	Mean Joe Green	undetermined	RNASeq	HiSeq 3000	External FP	Left inguinal	established	<1	40247530	38202719	675	<0.00%	176.689	0.849954
jgLIO1B	Mean Joe Green	undetermined	RNASeq	HiSeq 3000	External FP	Left inguinal	established	<1	39158687	36985340	1045.5	<0.00%	282.68	0.844609
jgLIN1	Mean Joe Green	undetermined	RNASeq	HiSeq 3000	External FP	Left inguinal	new growth	<1	44972281	43006686	886.5	<0.00%	206.131	0.86938
jgRIN1A	Mean Joe Green	undetermined	RNASeq	HiSeq 3000	External FP	Right inguinal	new growth	<1	37341473	35316351	535	<0.00%	151.488	0.84441
jgRIN1B	Mean Joe Green	undetermined	RNASeq	HiSeq 3000	External FP	Right inguinal	new growth	<1	37437938	35516135	547	<0.00%	154.015	0.848334
jgRIN1C	Mean Joe Green	undetermined	RNASeq	HiSeq 3000	External FP	Right inguinal	new growth	<1	36199263	34342028	623.5	<0.00%	181.556	0.857088
jgRIN1D	Mean Joe Green	undetermined	RNASeq	HiSeq 3000	External FP	Right inguinal	new growth	<1	52689920	49790331	733	<0.00%	147.217	0.847325
jgRIN2	Mean Joe Green	undetermined	RNASeq	HiSeq 3000	External FP	Right inguinal	new growth	<1	43329488	41257166	504	<0.00%	122.161	0.862657
jgRRFN1A	Mean Joe Green	undetermined	RNASeq	HiSeq 3000	External FP	Right rear flipper	new growth	<1	38216784	36358245	662.5	<0.00%	182.215	0.846165
jgRRFN1B	Mean Joe Green	undetermined	RNASeq	HiSeq 3000	External FP	Right rear flipper	new growth	<1	41871695	39858388	821	<0.00%	205.979	0.842394
jgLIR2C	Mean Joe Green	undetermined	RNASeq	HiSeq 3000	External FP	Left inguinal	regrowth	<1	38600346	37348252	1031.5	<0.00%	276.184	0.863662
jgLIR3B	Mean Joe Green	undetermined	RNASeq	HiSeq 3000	External FP	Left inguinal	regrowth	24	40709813	39477372	704	<0.00%	178.33	0.808858
jgLIR3C	Mean Joe Green	undetermined	RNASeq	HiSeq 3000	External FP	Left inguinal	regrowth	24	34752871	33641293	628.5	<0.00%	186.824	0.81458
jgLIR6E	Mean Joe Green	undetermined	RNASeq	HiSeq 3000	External FP	Left inguinal	regrowth	<1	44715210	42752566	924.5	<0.00%	216.244	0.860726
jgLIR6F	Mean Joe Green	undetermined	RNASeq	HiSeq 3000	External FP	Left inguinal	regrowth	<1	43802096	41803875	751	<0.00%	179.648	0.863163
jgLIR6G	Mean Joe Green	undetermined	RNASeq	HiSeq 3000	External FP	Left inguinal	regrowth	<1	38621067	36727943	522.5	<0.00%	142.262	0.859836
jgRFFR2	Mean Joe Green	undetermined	RNASeq	HiSeq 3000	External FP	Right front flipper	regrowth	<1	38719319	36398057	642	<0.00%	176.383	0.847527
jgCSV1	Mean Joe Green	undetermined	RNASeq	HiSeq 3000	Skin non-tumor	Soft skin (ventral neck)			44038560	42088220	2451.5	0.0001	582.467	0.849277
jgCSV2	Mean Joe Green	undetermined	RNASeq	HiSeq 3000	Skin non-tumor	Soft skin (ventral neck)			42391240	41089031	1196.5	<0.00%	291.197	0.880916
jgCVS3	Mean Joe Green	undetermined	RNASeq	HiSeq 3000	Skin non-tumor	Soft skin (left ventral inguinal)			35536193	34484796	639.5	<0.00%	185.444	0.848444
rePRG1A	Remi	undetermined	RNASeq	HiSeq 3000	External FP	Plastron	established	4	23375513	22578382	52.5	<0.00%	23.2523	0.814486
rePRG1B	Remi	undetermined	RNASeq	HiSeq 3000	External FP	Plastron	established	4	23213597	22178048	88.5	<0.00%	39.9043	0.801716
rePRS1A*	Remi	undetermined	RNASeq	HiSeq 3000	External FP	Plastron	established	<1	23281373	22501177	62	<0.00%	27.5541	0.827202
rePRS1B*	Remi	undetermined	RNASeq	HiSeq 3000	External FP	Plastron	established	<1	23537227	22692049	35	<0.00%	15.4239	0.777782
reRRF1A	Remi	undetermined	RNASeq	HiSeq 3000	External FP	Right rear flipper	established	2	22999757	22138482	49.5	<0.00%	22.3593	0.791585
reRRF1B	Remi	undetermined	RNASeq	HiSeq 3000	External FP	Right rear flipper	established	2	22948457	22114640	39.5	<0.00%	17.8615	0.789415
reRRF1C	Remi	undetermined	RNASeq	HiSeq 3000	External FP	Right rear flipper	established	2	23538856	22720001	38	<0.00%	16.7254	0.775871
reLFN1	Remi	undetermined	RNASeq	HiSeq 3000	External FP	Left face	new growth	<1	23675867	22415343	32.5	<0.00%	14.499	0.775226
reCSVS1A	Remi	undetermined	RNASeq	HiSeq 3000	Skin non-tumor	Soft skin (ventral axillary)			23467340	22700192	49.5	<0.00%	21.806	0.827742
reCSVS1B	Remi	undetermined	RNASeq	HiSeq 3000	Skin non-tumor	Soft skin (ventral axillary)			23133075	22371171	40.5	<0.00%	18.1037	0.831267
rlIOR1A	Rollie	undetermined	RNASeq	HiSeq 3000	External FP	Inguinal	established		29527658	28583029	39	<0.00%	13.6445	0.827456
rlCHR1A	Rollie	undetermined	RNASeq	HiSeq 3000	External FP	Chin	regrowth		28437331	27192630	47.5	<0.00%	17.468	0.806197
rlLFR1A	Rollie	undetermined	RNASeq	HiSeq 3000	External FP	Left flipper	regrowth		24211151	23529335	44.5	<0.00%	18.9126	0.843437
rlNVR1A	Rollie	undetermined	RNASeq	HiSeq 3000	External FP	Neck ventral	regrowth		22717861	21960863	79.5	<0.00%	36.2008	0.804989
rlCSVN1	Rollie	undetermined	RNASeq	HiSeq 3000	Skin non-tumor	Soft skin (ventral neck)			25118818	24417158	80	<0.00%	32.7638	0.856469
rlCSVN2	Rollie	undetermined	RNASeq	HiSeq 3000	Skin non-tumor	Soft skin (ventral neck)			19666468	19126413	48	<0.00%	25.0962	0.867147
rlRKI1	Rollie	undetermined	RNASeq	HiSeq 3000	Kidney FP				20728525	20097531	57.5	<0.00%	28.6105	0.861738
rlLLIFPB	Rollie	undetermined	RNASeq	HiSeq 3000	Lung FP				25646147	24807772	110.5	<0.00%	44.5425	0.848004
rlRLIFP	Rollie	undetermined	RNASeq	HiSeq 3000	Lung FP				26341364	25478454	175	<0.00%	68.6855	0.798855
rlLUH1	Rollie	undetermined	RNASeq	HiSeq 3000	Lung non-tumor				26320437	25495660	77.5	<0.00%	30.3973	0.868303
sbRFFV1A	Seabod	undetermined	RNASeq	HiSeq 3000	External FP	Right front flipper ventral	established	<1	40913572	38585510	770	<0.00%	199.557	0.841084
sbRFFV1B	Seabod	undetermined	RNASeq	HiSeq 3000	External FP	Right front flipper ventral	established	<1	37174060	34992560	685.5	<0.00%	195.899	0.839725
sbCSN1	Seabod	undetermined	RNASeq	HiSeq 3000	Skin non-tumor	Soft skin (ventral neck)			41101357	39272836	687	<0.00%	174.93	0.861855
sbCSN2	Seabod	undetermined	RNASeq	HiSeq 3000	Skin non-tumor	Soft skin (ventral neck)			46223270	43771589	759	<0.00%	173.4	0.862492
spLA1A	Swoope	male	RNASeq	HiSeq 3000	External FP	Left inguinal	established	138	23201720	22429521	61	<0.00%	27.1963	0.806825
spLA1B	Swoope	male	RNASeq	HiSeq 3000	External FP	Left inguinal	established	138	23558929	22776621	64.5	<0.00%	28.3185	0.799894
spLA2pA	Swoope	male	RNASeq	HiSeq 3000	External FP	Left inguinal	established	109	23752563	22970755	55	<0.00%	23.9435	0.787083
spLA2pB	Swoope	male	RNASeq	HiSeq 3000	External FP	Left inguinal	established	109	22998816	22336555	62	<0.00%	27.7572	0.795375
spLA2sA	Swoope	male	RNASeq	HiSeq 3000	External FP	Left inguinal	established	109	23007603	22344824	77.5	<0.00%	34.6836	0.779404
spLA2sB	Swoope	male	RNASeq	HiSeq 3000	External FP	Left inguinal	established	109	23114764	22322485	50	<0.00%	22.3989	0.794576
25LELC1A	Tangled	undetermined	RNASeq	HiSeq 3000	External FP	Left eye lower conjunctiva	established	4	22563828	21823506	43	<0.00%	19.7035	0.852037
25LELC1B	Tangled	undetermined	RNASeq	HiSeq 3000	External FP	Left eye lower conjunctiva	established	4	24056483	23238045	31	<0.00%	13.3402	0.850732
25RFF1A*	Tangled	undetermined	RNASeq	HiSeq 3000	External FP	Right front flipper	established	29	22022244	21137578	468.5	<0.00%	221.643	0.255062
25RFF1B	Tangled	undetermined	RNASeq	HiSeq 3000	External FP	Right front flipper	established	29	23705076	23023650	143	<0.00%	62.11	0.704755
25RNS1A	Tangled	undetermined	RNASeq	HiSeq 3000	External FP	Right neck side	established	44	26922533	25889056	29	<0.00%	11.2016	0.829548
25RNS1B	Tangled	undetermined	RNASeq	HiSeq 3000	External FP	Right neck side	established	44	24127739	23315853	35	<0.00%	15.0112	0.828408
27K2F	27-2017-Cm	male	RNASeq	HiSeq 3000	Kidney FP			<1	23182830	22368085	66	<0.00%	29.5063	0.865627
27K2F	27-2017-Cm	male	DNASeq	HiSeq 3000	Kidney FP			<1	141403251	135181296	1019	<0.00%	75.3803	0.914
27K4H	27-2017-Cm	male	RNASeq	HiSeq 3000	Kidney non-tumor				24057244	23162926	60	<0.00%	25.9035	0.865789
27K4H	27-2017-Cm	male	DNASeq	HiSeq 3000	Kidney non-tumor				140181580	133813473	882.5	<0.00%	65.95	0.9146
27L1F	27-2017-Cm	male	RNASeq	HiSeq 3000	Lung FP			<1	24493673	23748257	161	<0.00%	67.7944	0.810092
27L1F	27-2017-Cm	male	DNASeq	HiSeq 3000	Lung FP			<1	133035600	121846647	44753	0.0004	3672.9	0.9094
27L4H	27-2017-Cm	male	RNASeq	HiSeq 3000	Lung non-tumor				23297868	22629518	82	<0.00%	36.2359	0.873402
27L5H	27-2017-Cm	male	DNASeq	HiSeq 3000	Lung non-tumor				133513065	126814311	861.5	<0.00%	67.934	0.9078
liCSVS2dna	Lilac	undetermined	DNASeq	HiSeq 3000	Skin non-tumor	Soft skin (ventral axillary)			337327977	296354482	2409	<0.00%	81.2878	0.901816
liRRF4dna	Lilac	undetermined	DNASeq	HiSeq 3000	External FP	Right rear flipper	new growth	<1	427162904	371533833	38502.5	0.0001	1036.31	0.9022
GreenHatchDNA	NA	undetermined	DNASeq	HiSeq 3000	non-tumor flipper cross section	Flipper			168720310	161818270	905	<0.00%	55.9269	0.9006
LoggerHatchDNA	NA	undetermined	DNASeq	HiSeq 3000	non-tumor flipper cross section	Flipper			426213755	420499048	1221.5	<0.00%	29.0488
LeatherHatchDNA	NA	undetermined	DNASeq	HiSeq 3000	non-tumor flipper cross section	Flipper			710651361	669434752	11872.5	<0.00%	177.351
25AugPl	Tangled	undetermined	DNASeq	HiSeq 3000	Plasma				46277522	43995429	248	<0.00%	56.3695	0.9048
17MayPl	Remi	undetermined	DNASeq	HiSeq 3000	Plasma				18109874	17272266	171.5	<0.00%	99.2921	0.892
17SepPl	Remi	undetermined	DNASeq	HiSeq 3000	Plasma				16335053	15636666	216.5	<0.00%	138.457	0.8723
24JunPl	Rollie	undetermined	DNASeq	HiSeq 3000	Plasma				20512778	19637212	205	<0.00%	104.394	0.8839
24AugPl	Rollie	undetermined	DNASeq	HiSeq 3000	Plasma				20823471	19882461	256	<0.00%	128.757	0.8845
23MayPl	RT	female	DNASeq	HiSeq 3000	Plasma				17926452	17028922	149.5	<0.00%	87.7918	0.8918
23AugPl	RT	female	DNASeq	HiSeq 3000	Plasma				21748289	20833931	264.5	<0.00%	126.956	0.8718
02JanPl	Chrystal	female	DNASeq	HiSeq 3000	Plasma				21690091	20665691	127	<0.00%	61.4545	0.904
02AugPl	Chrystal	female	DNASeq	HiSeq 3000	Plasma				11575738	11127040	197.5	<0.00%	177.496	0.8458
34SeptPl	34-2017-Cm	female	DNASeq	HiSeq 3000	Plasma				15432760	14722401	180	<0.00%	122.263	0.8805
Tank eDNA			DNASeq	HiSeq 3000	eDNA				25451739	24271723	765.5	<0.00%	315.388	0.0031
NovaSeq 6000:
Sample	Turtle	Sex	Library	Sequencer	Tissue	External Location	Growth	Tumor Weight (g)	Raw Reads	Reads Remaining After Trimming	ChHV5 Aligned Reads	ChHV5 Alignment Rate	RPTM (ChHV5)	C. mydas Genome Alignment Rate
27L1Fdna (same DNA sample as for HiSeq 3000 above)	27-2017-Cm	male	DNASeq	NovaSeq 6000	Lung FP			<1	688363268	670622567	257692	0.000384259	3842.59	0.9505
27L5Hdna (same DNA sample as for HiSeq 3000 above)	27-2017-Cm	male	DNASeq	NovaSeq 6000	Lung non-tumor				667327000	653434418	2271	3.47548e-06	34.7548	0.9544
flSCBLdna (South Carolina)	Flower	undetermined	DNASeq	NovaSeq 6000	Whole Blood				123051712	120305634	406	3.37474e-06	33.7474	0.9538
flSCEYFdna (South Carolina)	Flower	undetermined	DNASeq	NovaSeq 6000	External FP tumor	Eye			131017218	128061742	13627	0.00010641	1064.1	0.9543
flSCINFdna (South Carolina)	Flower	undetermined	DNASeq	NovaSeq 6000	External FP tumor	Inguinal			152219555	149346685	45271.5	0.00030313	3031.3	0.9528
poSCBLdna (South Carolina)	Poppy	undetermined	DNASeq	NovaSeq 6000	Whole Blood				173413172	169487277	612.5	3.61384e-06	36.1384	0.9532
poSCTFdna (South Carolina)	Poppy	undetermined	DNASeq	NovaSeq 6000	External FP tumor				151846661	148199973	18132.5	0.000122352	1223.52	0.9454
yuSB1Hdna	Yucca	female	DNASeq	NovaSeq 6000	Skin non-tumor	Soft skin (ventral inguinal)			669097669	654793947	2178.5	3.327e-06	33.27
yuLKHdna	Yucca	female	DNASeq	NovaSeq 6000	Kidney non-tumor				624499416	611091195	2115	3.46102e-06	34.6102	0.9553
yuLIRSFdna	Yucca	female	DNASeq	NovaSeq 6000	External FP tumor	Left inguinal	established		621366915	604803522	128132	0.000211857	2118.57	0.9504
yuRIRSFdna	Yucca	female	DNASeq	NovaSeq 6000	External FP tumor	Right inguinal	established		792686343	777185350	93086	0.000119773	1197.73	0.9359
yuTSFdna	Yucca	female	DNASeq	NovaSeq 6000	External FP tumor	Tail	established		858685249	841151438	141446	0.000168158	1681.58
yuRERFdna	Yucca	female	DNASeq	NovaSeq 6000	External FP tumor	Right eye	regrowth		652756503	637161203	125910	0.000197611	1976.11	0.9502
yuRKTGFdna	Yucca	female	DNASeq	NovaSeq 6000	Kidney FP				725356042	711693678	152494	0.00021427	2142.7
yuRKTMFdna	Yucca	female	DNASeq	NovaSeq 6000	Kidney FP				706578319	691949993	216336	0.000312647	3126.47
yuRKTW1Fdna	Yucca	female	DNASeq	NovaSeq 6000	Kidney FP				630179761	615974703	65452.5	0.000106258	1062.58
TABT-Cm	Aladar	male	DNASeq	NovaSeq 6000	Bladder FP			<1	169446633	169339286	43562.5	0.0003	2572.5
TABH-Cm	Aladar	male	DNASeq	NovaSeq 6000	Bladder non-tumor				162702914	162606994	66.5	0	4.08961
