# Supplementary material for: Environmental DNA monitoring of oncogenic viral shedding and genomic profiling of sea turtle fibropapillomatosis reveals unusual viral dynamics
Source: Commun Biol. 2021 May 12;4:565. doi: 10.1038/s42003-021-02085-2 (PMC8115626; doi:10.1038/s42003-021-02085-2)
Supplement: Supplementary file 5 — Supplementary Data 2 [file 42003_2021_2085_MOESM5_ESM.xlsx]

## Sheet: Sheet1
GFF Gene ID	protein ID	25LELC1A	25LELC1B	25RFF1B	25RNS1A	25RNS1B	27K2f	27K4h	27L1f	27L4h	34RKFiC	34RKFiD	34RLLFiA	34RLLFiC	34RLLFiD	34RLLNC	apCHV1A	apCHV1B	apRRF1A	apRRF1B	apRSC1A	apRSC1B	apSCNBA	apSCNBB	chKIFA	chKIFB	chKINA	chKINB	chLIF	chLIN	emCSFC	emCSFD	emLFF3H	emVN1G	emVN1H	jgCSV1	jgCSV2	jgCVS3	jgLIN1	jgLIO1A	jgLIO1B	jgLIR2C	jgLIR3B	jgLIR3C	jgLIR6E	jgLIR6F	jgLIR6G	jgRFFR2	jgRIN1A
ChHV5 Herpesvirus specific
F-ICP4a	AHA93289.1	0	0	0	0	0	0.19	0	1.83	0	2.81	3.07	0	0.84	1.06	0	0	0	0.26	0	0	0	0	0.26	2.47	2.13	0	0	0.25	0	0	0	0	0.16	0	0	0	0	0	0	0	0	0	0	0	0	0.16	0.18	0
F-ICP4a'	AHA93316.1	0.22	0.21	0	0	0	0	0	2.2	0	4.09	2.81	0	0.56	1.06	0	0	0.19	0.26	0	0	0	0	0	2.47	1.77	0	0	0.25	0	0	0.14	0	0	0.14	0	0	0	0	0	0	0.15	0	0.15	0	0	0	0	0
F-LANA	AHA93290.1	0.42	0	0	0	0	0	0	6.28	0	5.35	10.22	2.15	11.18	8.03	0	0.45	2.57	0.98	0	0	1.28	0	0	9.38	10.8	0	0	4.78	0	0	0	0.25	0	0.27	0	0	0	0	0	0	0	0.78	0.57	0	0.52	0.3	0	0
F-LANA'	AHA93315.1	1.7	0.4	0	1.24	0	0	0	4.18	0	6.32	7.3	0.86	10.65	4.02	0	0.91	0	0.49	0	0.47	0.86	0	0	17.42	19.58	0	0	5.26	0	0	0	0.99	0.3	0.54	0	0	0	0	0.29	0	0	0.78	1.44	0	0	0.3	0	0
F-lec1	AEZ68794.1	0	0	0	0	0	0	0	5.73	0	5.59	3.99	0	0	0.82	0	0	0	0	0	0	0	0	0	3.3	0	0	0	0	0	0	0	0	0	0	0	0	0	0	0	0	0	0	0	0	0	0	0	0.55
F-lec2	AEZ68793.1	0	0	0	0	0	0	0	1.35	0	0	1.89	0	2.07	1.95	0	0	0	0	1.03	0	0	0	0	1.3	0	0	0	2.78	0	0	0	0.96	0	0	0	0	0	0	0	0	0	0	0	0	0	0	0	0
F-M04	AEZ68792.1	0	0	0	0	0	0.46	0	0	0	2.46	4.93	0	0	1.27	0	0	0	0	0	0	0	0	0	0.85	5.13	0	0	0.61	0	0	0	2.19	0	0	0	0	0	0	0	0	0	0	0	0	0	0	0	0
F-Nec2	AHA93379.1	0	0	0	0	0	0	0	0.82	0	0.29	0.86	0	0.31	0.59	0	0	0	0	0	0	0	0	0	1.19	0.4	0	0	0	0	0	0	0	0	0	0	0	0	0	0	0	0	0	0	0	0	0.18	0	0
F-sial	ABX60166.1	0	0	0	0	0	0	0	0	0	4.16	2.08	0	0	0.54	0	0	0	0	0	0	0	0	0	0	2.16	0	0	1.02	0	0	0	0.26	0	0	0	0	0	0	0	0	0	2.78	0	0	0	0	0.36	0
F-UL0.5	AHA93318.1	0	0	0	0	0	0	0	0.79	0	1.65	5.49	0	0.6	0	0	0	0	0	0	0	0	0	0	0.76	0.76	0	0	0	0	0	0	0.28	0	0	0	0	0	0	0	0	0	0	0	0	0	0.34	0	0
F-UL1	AHA93319.1	0	0	0	0	0	0	0	0	0	0	0	0	0	0	0	0	0	0	0	0	0	0	0	0	1.83	0	0	0	0	0	0	2.67	0	0	0	0	0	0	0	0	0	0	0	0	0	0	0	0
F-UL10	AHA93330.1	0	0	0	0	0	0	0	0.57	0	0	0	0	0	0	0	0	0	0	0	0	0	0	0	0	0	0	0	0	0	0	0	1.4	0	0	0	0	0	0	0	0	0	0	0	0	0	0	0	0
F-UL11	AHA93331.1	0	0	0	0	0	0	0	0	0	0	0	0	0	0	0	0	0	0	0	0	0	0	0	0	0	0	0	0	0	0	0	6.26	0	0	0	0	0	0	0	0	0	0	0	0	0	0	0	0
F-UL12	AHA93332.1	0	0	0	0	0	0	0	0	0	0	0	0	0	0	0	0	0	0	0	0	0	0	0	0	0.41	0	0	0	0	0	0	1.51	0	0	0	0	0	0	0	0	0	0	0	0	0	0	0	0
F-UL14	AHA93334.1	0	0	0	0	0	0	0	0	0	3.73	0	0	0	0	0	0	0	0	0	0	0	0	0	0	0	0	0	0	0	0	0	0	0	0	0	0	0	0	0	0	0	0	0	0	0	0	0	0
F-UL15A	AHA93335.1	0	0	0	0	0	0	0	0	0	0	0	0	0	0	0	0	0	0	0	0	0	0	0	0	0	0	0	0	0	0	0	0	0	0	0	0	0	0	0	0	0	0	0	0	0	0	0	0
F-UL15B	AHA93338.1	0	0	0	0	0	0	0	0	0	0	0	0	0	0	0	0	0	0	0	0	0	0	0	0	0	0	0	0	0	0	0	0	0	0	0	0	0	0	0	0	0	0	0	0	0	0	0	0
F-UL16	AHA93336.1	0	0	0	0	0	0	0	0	0	0	0	0	0	0	0	0	0	0	0	0	0	0	0	0	0	0	0	0	0	0	0	0	0	0	0	0	0	0	0	0	0	0	0	0	0	0	0	0
F-UL17	AHA93337.1	0	0	0	0	0	0	0	0	0	1.28	0.26	0	0	0	0	0	0	0	0	0	0	0	0	0	0	0	0	0	0	0	0	0	0	0	0	0	0	0	0	0	0	0	0	0	0	0	0	0
F-UL18	AHA93343.1	0	0	0	0	0	0	0	0	0	0	0	0	0	0	0	0	0	0	0	0	0	0	0	0.69	0	0	0	0	0	0	0	3.33	0	0	0	0	0	0	0	0	0	0	0	0	0	0	0	0
F-UL19	AHA93344.1	0	0	0	0	0	0	0	0	0	0	0	0	0	0	0	0	0	0	0	0	0	0	0	0.17	0	0	0	0.47	0	0	0	0	0	0	0	0	0	0	0	0	0	0	0	0	0	0	0	0
F-UL2	AHA93320.1	0	0	0	0	0	0	0	0	0	0	0	0	0	0	0	0	0	0	0	0	0	0	0	0.82	0	0	0	0	0	0	0	2.7	0	0	0	0	0	0	0	0	0	0	0	0	0	0	0	0
F-UL20	AHA93345.1	0	0	0	0	0	0	0	0	0	0	0	0	0	0	0	0	0	0	0	0	0	0	0	0	0	0	0	0	0	0	0	0	0	0	0	0	0	0	0	0	0	0	0	0	0	0	0	0
F-UL21	AHA93346.1	0	0	0	0	0.31	0	0	0	0	0	0	0	0	0	0	0	0	0	0	0	0	0	0	0	0	0	0	0	0	0	0	0.9	0	0	0	0	0	0	0	0	0	0	0	0	0	0	0	0
F-UL22	AHA93347.1	0	0	0	0	0	0	0	0	0	0	0	0	0	0	0	0	0	0	0	0	0	0	0	0.31	0	0	0	0	0	0	0	1.25	0	0	0	0	0	0	0	0	0	0	0	0	0	0	0	0
F-UL23	AHA93348.1	0	0	0	0	0	0	0	0	0	0	0	0	0	0	0	0	0	0	0	0	0	0	0	0	0	0	0	1.82	0	0	0	0	0	0	0	0	0	0	0	0	0	0	0	0	0	0	0	0
F-UL24	AHA93349.1	0	0	0	0	0	0	0	0	0	0.53	0	0	0	0	0	0	0	0	0	0	0	0	0	0	0	0	0	0	0	0	0	0	0	0	0	0	0	0	0	0	0	0	0	0	0	0	0	0
F-UL25	AHA93350.1	0	0	0	0	0	0	0	0	0	0	0	0	0	0	0	0	0	0	0	0	0	0	0	0	0	0	0	0	0	0	0	0.91	0	0	0	0	0	0	0	0	0	0	0	0	0	0	0	0
F-UL26	AHA93352.1	0	0	0	0	0	0	0	0	0	0	0	0	0.33	0	0	0	0	0	0	0	0	0	0	0	0	0	0	0	0	0	0	2.16	0	0	0	0	0	0	0	0	0	0	0	0	0	0	0	0
F-UL26.5	AHA93353.1	0	0	0	0	0	0	0	0	0	0	0	0	0	0	0	0	0	0	0	0	0	0	0	0	0	0	0	0	0	0	0	0	0	0	0	0	0	0	0	0	0	0	0	0	0	0	0	0
F-UL27	AHA93356.1	0	0	0	0	0	0	0	0	0	0.2	0	0	0.21	0	0	0	0	0	0	0	0	0	0	0	0	0	0	0	0	0	0	0.5	0	0	0	0	0	0	0	0	0	0	0	0	0	0	0	0
F-UL28	AHA93357.1	0	0	0	0	0	0	0	0	0	0	0.22	0	0	0	0	0	0	0	0	0	0	0	0	0	0	0	0	0	0	0	0	0	0	0	0	0	0	0	0	0	0	0	0	0	0	0	0	0
F-UL29	AHA93358.1	0	0	0	0	0	0	0	0.2	0	0.14	0	0.12	0	0	0	0	0	0	0	0	0	0	0	0	0	0	0	0	0	0	0	0.5	0	0	0	0	0	0	0	0	0	0	0	0	0	0	0	0
F-UL3	AHA93321.1	0	0	0	0	0	0	0	0	0	0	0.73	0	0	0	0	0	0	0	0	0	0	0	0	0	1.01	0	0	0	0	0	0	0.37	0	0	0	0	0	0	0	0	0	0	0	0	0	0	0	0
F-UL30	AHA93360.1	0	0	0	0	0	0	0	0	0	0	0.29	0	0.63	0	0	0	0	0	0	0	0	0	0	0	0	0	0	0	0	0	0	0.07	0	0	0	0	0	0	0	0	0	0	0	0	0	0	0	0
F-UL31	AHA93361.1	0	0	0	0	0	0	0	0	0	0	0	0	0	0	0	0	0	0	0	0	0	0	0	0	0	0	0	0	0	0	0	0	0	0	0	0	0	0	0	0	0	0	0	0	0	0	0	0
F-UL33	AHA93362.1	0	0	0	0	0	0	0	0	0	0	0	0	0	0	0	0	0	0	0	0	0	0	0	0	2.07	0	0	0	0	0	0	0	0	0	0	0	0	0	0	0	0	0	0	0	0	0	0	0
F-UL34	AHA93363.1	0	0	0	0	0	0	0	0	0	0	0	0	0	0	0	0	0	0	0	0	0	0	0	0	0	0	0	0	0	0	0	0.96	0	0	0	0	0	0	0	0	0	0	0	0	0	0	0	0
F-UL35	AHA93364.1	0	0	0	0	0	0	0	0	0	0	0	0	0	0	0	0	0	0	0	0	0	0	0	0	0	0	0	0	0	0	0	6.26	0	0	0	0	0	0	0	0	0	0	0	0	0	0	0	0
F-UL36	AHA93365.1	0	0	0	0	0	0	0	0	0	0	0	0	0.16	0	0	0	0	0	0	0	0	0	0	0.1	0	0	0	0	0	0	0	0.04	0	0	0	0	0	0	0	0	0	0	0	0	0	0	0	0
F-UL37	AHA93366.1	0	0	0	0	0	0	0	0	0	0	0	0	0	0	0	0	0	0	0	0	0	0	0	0	0	0	0	0	0	0	0	0	0	0	0	0	0	0	0	0	0	0	0	0	0	0	0	0
F-UL38	AHA93367.1	0	0	0	0	0	0	0	0	0	0	0.38	0	0	0	0	0	0	0	0	0	0	0	0	0	0	0	0	0	0	0	0	0	0	0	0	0	0	0	0	0	0	0	0	0	0	0	0	0
F-UL4	AHA93322.1	0	0	0	0	0	0	0	0	0	0.85	0	0	0	0	0	0	0	0	0	0	0	0	0	0	0	0	0	0	0	0	0	3.44	0	0	0	0	0	0	0	0	0	0	0	0	0	0	0	0
F-UL41	AHA93369.1	0	0	0	0	0	0	0	0	0	0	0	0	0	0	0	0	0	0	0	0	0	0	0	0	0	0	0	0	0	0	0	0.22	0	0	0	0	0	0	0	0	0	0	0	0	0	0	0	0
F-UL42	AHA93370.1	0	0	0	0	0	0	0	0	0	0	0	0	0	0	0	0	0	0	0	0	0	0	0	0	0	0	0	0	0	0	0	0.94	0	0	0	0	0	0	0	0	0	0	0	0	0	0	0	0
FUL43	AHA93371.1	0	0	0	0	0	0	0	0	0	0	0	0	0	0	0	0	0	0	0	0	0	0	0	0	0	0	0	0	0	0	0	2.9	0	0	0	0	0	0	0	0	0	0	0	0	0	0	0	0
F-UL5	AHA93323.1	0	0	0	0	0	0	0	0	0	0	0	0	0.22	0	0	0	0	0	0	0	0	0	0	0	0	0	0	0	0	0	0	0.5	0	0	0	0	0	0	0	0	0	0	0	0	0	0	0	0
F-UL52	AEZ68791.1	0	0	0	0.15	0	0	0	0	0	0	0.17	0	0	0	0	0	0	0	0	0.17	0	0	0	1.2	0	0	0	0.17	0	0	0	0	0	0	0	0	0	0	0	0	0	0	0	0	0	0	0	0
F-UL53	AHA93374.1	0	0	0	0	0	0	0	0	0	0	0	0	0	0	0	0	0	0	0	0	0	0	0	0	0	0	0	0	0	0	0	0	0	0	0	0	0	0	0	0	0	0	0	0	0	0	0	0
F-UL6	AHA93325.1	0	0	0	0	0	0	0	0	0	0	0	0	0	0.26	0	0	0	0	0	0	0	0	0	0	0	0	0	0.25	0	0	0	0.26	0	0	0	0	0	0	0	0	0	0	0	0	0	0	0	0
F-UL7	AHA93327.1	0	0	0	0	0	0	0	0	0	0.55	0	0	0	0	0	0	0	0	0	0	0	0	0	0	0	0	0	0	0	0	0	0.56	0	0	0	0	0	0	0	0	0	0	0	0	0	0	0	0
F-UL8	AHA93328.1	0	0	0	0	0	0	0	0	0	0.67	0	0	0	0	0	0	0	0	0	0	0	0	0	0	0	0	0	0	0	0	0	0	0	0	0	0	0	0	0	0	0	0	0	0	0	0	0	0
F-UL9	AHA93329.1	0	0	0	0	0	0	0	0	0	0	0.2	0	0	0	0	0	0	0	0	0	0	0	0	0	0	0	0	0	0	0	0	0.41	0	0	0	0	0	0	0	0	0	0	0	0	0	0	0	0
F-US1	AHA93307.1	0	0	0	0	0	0	0	0	0	0	0.17	0	0	0.18	0	0	0	0	0	0	0	0	0	0.47	0	0	0	0	0	0	0	1.55	0	0	0	0	0	0	0	0	0	0	0	0	0	0	0	0
F-US10	AHA93300.1	0	0	0	0	0	0	0	0	0	0	0	0	0	0	0	0	0	0	0	0	0	0	0	0.67	0	0	0	0	0	0	0	1.98	0	0	0	0	0	0	0	0	0	0	0	0	0	0	0	0
F-US11	AHA93299.1	0	0	0	0	0	0	0	0	0	0	0	0.53	0	0	0	0	0	0	0	0	0	0	0	0	0	0	0	0.59	0	0	0	1.23	0	0	0	0	0	0	0	0	0	0	0	0	0	0	0	0
F-US12	AHA93298.1	0	0	0	0	0	0	0	0.68	0	0	0.48	0	0	0	0	0	0	0	0	0	0	0	0	0.65	0	0	0	0	0	0	0	0	0	0	0	0	0	0	0	0	0	0	0	0	0	0	0	0
F-US2	AHA93306.1	0	0	0	0	0	0	0	0	0	0	0	0	0	0	0	0	0	0	0	0	0	0	0	0	0	0	0	0	0	0	0	3.13	0	0	0	0	0	0	0	0	0	0	0	0	0	0	0	0
F-US3A	AHA93305.1	0	0	0	0	0	0	0	0	0	0	0	0	0	0	0	0	0	0	0	0	0	0	0	0	0	0	0	0	0	0	0	0	0	0	0	0	0	0	0	0	0	0	0	0	0	0	0	0
F-US3B	AHA93304.1	0	0	0	0	0	0	0	0	0	0.53	0	0	0	0	0	0	0	0	0	0	0	0	0	0.73	0	0	0	0	0	0	0	0.27	0	0	0	0	0	0	0	0	0	0	0	0	0	0	0	0
F-US4	AHA93303.1	0	0	0	0	0	0	0	0	0	0	0	0	0	0	0	0	0	0	0	0	0	0	0	0	0	0	0	0	0	0	0	1.27	0	0	0	0	0	0	0	0	0	0	0	0	0	0	0	0
F-US8	AHA93301.1	0	0	0	0	0	0	0	0	0	0	0	0	0	0	0	0	0	0	0	0	0	0	0	1.27	0.86	0	0	0	0	0	0	3.76	0	0	0	0	0	0	0	0	0	0	0	0	0	0	0	0
HP1	AHA93288.1	0	0	0	0	0	0	0	0	0	0	0	0	0	0	0	0	0	0	0	0	0	0	0	0	0	0	0	0	0	0	0	0	0	0	0	0	0	0	0	0	0	0	0	0	0	0	0	0
HP1'	AHA93317.1	0	0	0	0	0	0	0	0	0	0	0	0	0	0	0	0	0	0	0	0	0	0	0	0	0	0	0	0	0	0	0	0	0	0	0	0	0	0	0	0	0	0	0	0	0	0	0	0
HP10	AHA93302.1	0	0	0	0	0	0	0	0	0	0	0	0	0	0	0	0	0	0	0	0	0	0	0	0	0	0	0	0	0	0	0	9.24	0	0	0	0	0	0	0	0	0	0	0	0	0	0	0	0
HP11	AHA93308.1	0	0	0	0	0	0	0	0	0	0	0	0	0	0	0	0	0	0	0	0	0	0	0	0	0	0	0	0	0	0	0	0	0	0	0	0	0	0	0	0	0	0	0	0	0	0	0	0
HP12	AHA93309.1	0	0	0	0	0	0	0	0	0	0	0	0	0	0	0	0	0	0	0	0	0	0	0	0	0	0	0	0	0	0	0	0	0	0	0	0	0	0	0	0	0	0	0	0	0	0	0	0
HP13	AHA93310.1	0	0	0	0	0	0	0	0	0	0	0	0	0	0	0	0	0	0	0	0	0	0	0	0	0.89	0	0	0	0	0	0	0	0	0	0	0	0	0	0	0	0	0	0	0	0	0	0	0
HP14	AHA93324.1	0	0	0	0	0	0	0	0	0	0	0	0	0	0	0	0	0	0	0	0	0	0	0	0	0	0	0	0	0	0	0	0	0	0	0	0	0	0	0	0	0	0	0	0	0	0	0	0
HP15	AHA93326.1	0	0	0	0	0	0	0	0	0	0	0	0	0	0	0	0	0	0	0	0	0	0	0	0	0	0	0	0	0	0	0	0	0	0	0	0	0	0	0	0	0	0	0	0	0	0	0	0
HP16	AHA93333.1	0	0	0	0	0	0	0	0	0	0	0	0	0	0	0	0	0	0	0	0	0	0	0	0	0	0	0	0	0	0	0	0.4	0	0	0	0	0	0	0	0	0	0	0	0	0	0	0	0
HP17	AHA93339.1	0	0	0	0	0	0	0	0	0	0	0	0	0	0	0	0	0	0	0	0	0	0	0	0	0	0	0	0	0	0	0	3.26	0	0	0	0	0	0	0	0	0	0	0	0	0	0	0	0
HP18	AHA93340.1	0	0	0	0	0	0	0	0	0	0	0	0	0	0	0	0	0	0	0	0	0	0	0	0	0	0	0	0	0	0	0	0	0	0	0	0	0	0	0	0	0	0	0	0	0	0	0	0
HP19	AHA93341.1	0	0	0	0	0	0	0	0	0	0	0	0	0	0	0	0	0	0	0	0	0	0	0	0	0	0	0	0	0	0	0	1.58	0	0	0	0	0	0	0	0	0	0	0	0	0	0	0	0
HP2	AHA93291.1	0	0	0	0	0	0	0	0	0	0	0	0	0	0	0	0	0	0	0	0	0	0	0	0	0	0	0	0	0	0	0	0	0	0	0	0	0	0	0	0	0	0	0	0	0	0	0	0
HP2'	AHA93314.1	0	0	0	0	0	0	0	0	0	0	0	0	0	0	0	0	0	0	0	0	0	0	0	0	0	0	0	0	0	0	0	0	0	0	0	0	0	0	0	0	0	0	0	0	0	0	0	0
HP20	AHA93342.1	0	0	0	0	0	0	0	0	0	1	0	0	0	0	0	0	0	0	0	0	0	0	0	0	0	0	0	0	0	0	0	0	0	0	0	0	0	0	0	0	0	0	0	0	0	0	0	0
HP21	AHA93351.1	0	0	0	0	0	0	0	0	0	0	0	0	0	0	0	0	0	0	0	0	0	0	0	0	0	0	0	0	0	0	0	0	0	0	0	0	0	0	0	0	0	0	0	0	0	0	0	0
HP22	AHA93354.1	0	0	0	0	0	0	0	0	0	0	0	0	0	0	0	0	0	0	0	0	0	0	0	0	0	0	0	0	0	0	0	0	0	0	0	0	0	0	0	0	0	0	0	0	0	0	0	0
HP23	AHA93355.1	0	0	0	0	0	0	0	0	0	0	0	0	0	0	0	0	0	0	0	0	0	0	0	0	0	0	0	0	0	0	0	0	0	0	0	0	0	0	0	0	0	0	0	0	0	0	0	0
HP24	AHA93359.1	0	0	0	0	0	0	0	0	0	0	0	0	0	0	0	0	0	0	0	0	0	0	0	0	0	0	0	0	0	0	0	0.27	0	0	0	0	0	0	0	0	0	0	0	0	0	0	0	0
HP25	AHA93368.1	0	0	0	0	0	0	0	0	0	0	0	0	0	0	0	0	0	0	0	0	0	0	0	0	0	0	0	0	0	0	0	0	0	0	0	0	0	0	0	0	0	0	0	0	0	0	0	0
HP26	AHA93372.1	0	0	0	0	0	0	0	0	0	0	0	0	0	0	0	0	0	0	0	0	0	0	0	0	0	0	0	0	0	0	0	0	0	0	0	0	0	0	0	0	0	0	0	0	0	0	0	0
HP27	AHA93373.1	0	0	0	0	0	0	0	0	0	0	0	0	0	0	0	0	0	0	0	0	0	0	0	0	0	0	0	0	0	0	0	0	0	0	0	0	0	0	0	0	0	0	0	0	0	0	0	0
HP28	AHA93375.1	0	0	0	0.68	0	0	0	5.73	0	1.6	0	0	0.87	0.82	0	0	0.6	0.81	0	0	0	0	0	2.2	1.11	0	0	0	0	0	0	0.41	0	0	0	0	0	0	0	0	0	0	0	0	0.42	0	0	0
HP29	AHA93376.1	0	0	0	0	0	0	0	0	0	0	0	0	0	0	0	0	0	0	0	0	0	0	0	0	0	0	0	0	0	0	0	0	0	0	0	0	0	0	0	0	0	0	0	0	0	0	0	0
HP3	AHA93292.1	0	0	0	1.3	0	1.15	0	24.19	0	15.34	16.88	1.35	15.11	7.92	0	1.43	4.63	1.55	1.67	1.49	5.4	0	0	10.56	12.77	0	0	3.02	0	0	0	0	1.91	0	0	0	0	0.58	0	0	0	0	0.91	0	2.45	0	2.11	0
HP3'	AHA93313.1	0	0	0	0	0	0	0	15.39	0	12.27	13.81	0	26.87	25.33	0	0	5.79	1.55	0	0	1.35	0	0	35.92	31.93	0	0	1.51	0	0	0	0.78	0.96	2.56	0	0	0	0.58	0	0	0	2.46	0	0	0.82	0	2.11	0
HP30	AHA93377.1	0	0	0	0.79	0	0	0	0	0	0.93	0.93	0	0	5.78	0	0	0	0	0	0	0	0	0	2.57	7.77	0	0	0.92	0	0	0	2.37	0	0	0	0	0	0	0	0	0	0	0	0	0.5	0	0	0
HP31	AHA93378.1	0	0	0	0	0	0	0	0	0	0	0	0	0	0	0	0	0	0	0	0	0	0	0	0	0	0	0	0	0	0	0	0	0	0	0	0	0	0	0	0	0	0	0	0	0	0	0	0
HP32	AHA93380.1	0	0	0	0	0	0.22	0	2.98	0	1.48	1.48	0	1.95	0.31	0	0	0	0	0	0	0	0	0	2.86	5.35	0	0	2.33	0	0	0	0	0	0	0	0	0	0	0	0	0	0	0	0	0	0.18	0	0
HP33	AHA93381.1	0	0	0	0	0	0	0	0	0	11.93	7.59	0	3.56	1.12	0	0	0	0	0	0	0	0	0	2.99	3.01	0	0	2.13	0	0	0	0	0	0	0	0	0	0	0	0	0	0	0.64	0	0	0.67	0	0
HP34	AHA93382.1	0	0	0	0	0	0	0	4.55	0	3.17	5.29	0	4.63	1.09	0	0	0	0	0	0	0	0	0	11.65	16.14	0	0	0	0	0	0	0	0	0	0	0	0	0	0.62	0	0	0	3.74	0	0	0	0	0
HP35	AHA93383.1	0	0.28	0	0	0	0	0	1.49	0	5.56	5.91	0	4.19	0.72	0	0	0	0	0	0	0	0	0	0.48	1.45	0	0	0.34	0	0	0	45.16	0	0	0	0	0	0	0	0	0	0	0	0	0	0	0	0
HP36	AHA93384.1	0	0	0	0	0	0	0	0	0	1.11	16.6	0	2.42	0	0	0	0	0	0	0	0	0	0	4.57	6.14	0	0	0	0	0	0	15.72	0	0	0	0	0	0	0	0	0	0	0	0	0	0	0	0
HP37	AHA93385.1	0	0	0	0	0	0	0	3.77	0	2.63	2.39	0	5.49	1.97	0	0	0	0	0	0	0	0	0	0.99	2.98	0	0	0.94	0	0	0	11.4	0	0	0	0	0	0	0	0	0	0	0	0	0.13	0	0	0
HP38	AHA93386.1	0	0	0	0	0	0	0	0	0	0	0	0	0	0	0	0	0	0	0	0	0	0	0	0	0	0	0	0	0	0	0	0	0	0	0	0	0	0	0	0	0	0	0	0	0	0	0	0
HP4	AHA93293.1	0	0	0	0	0	0.57	0	6.5	0	4.53	3.78	0.67	8.27	8.58	0	0	0	0	0	0	0.66	0	0	13.53	6.29	0	0	0	0	0	0	0	0.47	0	0	0	0	0.29	0.45	0	0	0.81	1.34	0	0	0	0	0.52
HP4'	AHA93312.1	0	0	0	0	0	0	0	2.17	0	6.8	2.27	0.67	10.75	10.14	0	0.7	0	0	0	0	0.66	0	0	9.36	2.1	0	0	2.23	0	0	0	0	0	0.42	0	0	0	0	0	0	0	0.81	0.45	0	0	0	0	0
HP5	AHA93294.1	0	0	0	0	0	0	0	0	0	2.8	0.93	0	2.04	1.93	0	0	0	0	0	0	0	0	0	0	3.88	0	0	0	0	0	0	0	0	0	0	0	0	0	0	0	0	0	0	0	0	0	0	0
HP5'	AHA93311.1	0	0	0	0	0	0	0	0	0	2.8	2.8	0	0	0	0	0	0	0	0	0	0	0	0	0	0	0	0	3.67	0	0	0	0	0	0	0	0	0	0	0	0	0	0	0	0	0	0	0	0
HP6	AHA93295.1	0	0	0	0	0	0	0	0	0	0	0	0	0.71	0	0	0	0	0	0	0	0	0	0	0	0.9	0	0	0	0	0	0	0	0	0	0	0	0	0	0	0	0	0	0	0	0	0	0	0
HP7	AHA93296.1	0	0	0	0	0	0	0	0	0	0	0	0	0	0	0	0	0	0	0	0	0	0	0	0	0	0	0	0	0	0	0	0	0	0	0	0	0	0	0	0	0	0	0	0	0	0	0	0
HP8	AHA93297.1	0	0	0	0	0	0	0	0	0	0	0	0	0	0	0	0	0	0	0	0	0	0	0	0	0	0	0	0	0	0	0	0	0	0	0	0	0	0	0	0	0	0	0	0	0	0	0	0
[truncated: 60 more columns]

## Sheet: Sheet5
Gene ID	23AugPl	23MayPl	02AugPl	02JanPl	34SepPl	25AugPl	17SepPl	17MayPl	24JanPl	24AugPl
F-ICP4a	0	0	10.7171	0	0	0	14.3451	3.61977	0	0
F-ICP4a'	2.9296	7.21464	5.35854	6.13454	0	4.38768	0	3.61977	0	6.07984
F-LANA	0	0	0	0	0	0	0	0	0	0
F-LANA'	5.57137	0	0	0	0	0	0	0	0	0
F-lec1	0	0	33.4695	0	0	0	0	0	9.43447	0
F-lec2	0	0	0	0	0	0	0	0	0	0
F-M04	0	0	0	0	0	0	0	0	0	0
F-Nec2	0	0	12.0482	0	0	0	0	0	0	0
F-sial	0	0	0	0	8.67525	0	0	0	0	0
F-UL0.5	0	0	22.9988	0	0	0	0	0	0	0
F-UL1	0	0	0	0	0	0	0	0	0	0
F-UL10	0	0	0	0	0	0	0	0	4.66876	0
F-UL11	0	0	0	0	0	0	0	0	0	0
F-UL12	0	0	0	0	0	0	0	0	0	0
F-UL14	10.6854	0	0	0	0	0	0	0	0	0
F-UL15A	0	0	0	0	0	0	0	0	5.83019	0
F-UL15B	0	0	29.3718	0	0	0	0	0	0	0
F-UL16	0	0	0	0	0	0	0	0	0	0
F-UL17	2.9296	0	0	0	0	0	0	0	3.02096	0
F-UL18	0	0	0	0	0	0	0	0	0	5.99097
F-UL19	1.37976	0	0	0	0	0	0	0	1.42278	1.43171
F-UL2	0	0	0	0	0	0	0	0	0	0
F-UL20	0	0	0	0	0	0	0	0	0	0
F-UL21	0	0	0	0	0	0	0	0	0	4.23596
F-UL22	0	0	0	0	0	0	0	0	0	0
F-UL23	0	0	0	0	0	0	0	0	0	0
F-UL24	0	0	0	0	0	0	0	0	6.27628	0
F-UL25	0	0	0	0	0	0	0	0	3.53017	0
F-UL26	6.94647	0	0	0	0	0	0	0	0	0
F-UL26.5	0	0	0	0	0	0	0	0	0	0
F-UL27	0	0	0	0	0	0	0	0	0	2.32332
F-UL28	0	0	4.65184	0	0	0	0	0	0	0
F-UL29	4.7901	0	2.92053	0	0	0.797131	0	0	0	3.31366
F-UL3	0	0	0	0	0	0	0	0	0	0
F-UL30	1.6577	0	6.06423	0	0	0	0	0	0	1.72013
F-UL31	0	0	0	0	0	0	0	0	0	0
F-UL33	0	0	0	0	0	0	0	0	0	0
F-UL34	0	0	13.1939	0	0	0	0	0	0	0
F-UL35	0	0	0	0	0	0	0	0	0	0
F-UL36	0.823726	0	6.02672	0	0	0	0	0	0	0
F-UL37	1.76498	0	0	0	0	0	0	0	0	3.66289
F-UL38	0	0	0	0	0	0	0	0	0	4.48532
F-UL4	0	0	0	0	0	0	0	0	0	0
F-UL41	4.86194	0	0	0	0	0	0	0	0	0
F-UL42	0	0	9.73601	0	0	0	0	0	5.48883	0
F-UL43	0	0	8.54482	0	0	0	0	0	0	0
F-UL5	0	0	4.12927	0	3.28955	0	0	0	0	0
F-UL52	0	0	3.64635	0	0	0	0	0	0	4.13717
F-UL53	5.39809	0	9.87366	0	0	0	0	0	0	0
F-UL6	2.88532	0	15.8327	0	0	0	0	0	0	0
F-UL7	0	0	0	0	0	0	0	0	0	0
F-UL8	2.55344	0	9.34102	0	0	0	0	0	2.63307	0
F-UL9	0	0	0	0	0	0	0	0	2.38433	0
F-US1	1.94875	0	0	0	2.8396	0	0	0	0	0
F-US10	0	0	0	0	0	0	0	0	0	5.78117
F-US11	6.92548	0	0	0	0	0	0	0	0	0
F-US12	0	0	0	0	0	0	0	0	0	5.64928
F-US2	0	0	0	0	0	0	0	0	0	0
F-US3A	0	0	9.10161	0	0	0	0	0	0	0
F-US3B	0	0	0	0	0	0	0	0	0	0
F-US4	0	0	0	0	0	0	0	0	0	0
F-US8	0	0	0	0	0	0	0	0	0	0
HP1	0	0	0	0	0	0	0	0	0	0
HP1'	0	0	0	0	0	0	0	0	0	0
HP10	0	0	0	0	0	0	0	0	0	12.726
HP11	0	0	0	0	0	0	0	0	0	0
HP12	0	0	0	0	0	0	0	0	0	0
HP13	0	0	0	0	0	0	0	0	0	0
HP14	0	0	0	0	0	0	0	0	0	0
HP15	0	0	0	0	0	0	0	0	0	0
HP16	0	0	0	0	0	0	0	0	0	0
HP17	0	0	0	0	0	0	0	0	0	0
HP18	0	0	0	0	0	0	0	0	0	0
HP19	0	0	43.4687	0	17.3145	0	0	0	0	0
HP2	0	0	0	0	0	0	0	0	0	0
HP2'	0	0	0	0	0	0	0	0	0	0
HP20	0	0	0	0	0	0	0	0	0	0
HP21	0	0	0	0	0	0	0	0	0	0
HP22	0	0	0	0	0	0	0	0	0	0
HP23	0	0	0	0	0	0	0	0	0	0
HP24	6.08647	0	0	0	0	0	0	0	0	0
HP25	0	0	0	0	0	0	0	0	0	0
HP26	0	0	0	0	0	0	0	0	0	0
HP27	0	0	0	0	0	0	0	0	0	0
HP28	0	0	16.7347	0	0	0	0	0	0	0
HP29	0	0	0	0	0	0	0	0	0	0
HP3	0	0	32.1348	0	0	0	0	0	0	0
HP3'	0	0	0	0	0	0	0	0	18.1165	0
HP30	0	0	0	0	0	0	0	0	0	0
HP31	0	0	0	0	0	0	0	0	0	0
HP32	3.39903	0	0	0	0	0	0	0	0	0
HP33	0	0	0	0	0	0	0	0	0	0
HP34	0	0	0	0	0	0	0	0	0	0
HP35	0	0	7.28002	0	0	0	0	0	0	0
HP36	0	0	23.1769	0	0	0	0	0	0	0
HP37	2.73644	0	0	0	0	0	0	0	0	0
HP38	0	0	0	0	0	0	0	0	0	0
HP4	0	0	0	0	0	0	0	0	0	0
HP4'	0	0	0	0	0	0	0	0	0	0
HP5	0	0	0	0	0	0	0	0	0	0
HP5'	0	0	0	0	0	0	0	0	0	0
HP6	0	0	0	0	0	0	0	0	7.6701	0
HP7	0	0	0	0	0	0	0	0	0	0
HP8	0	0	0	0	0	0	0	0	0	0
