# Supplementary material for: Environmental DNA monitoring of oncogenic viral shedding and genomic profiling of sea turtle fibropapillomatosis reveals unusual viral dynamics
Source: Commun Biol. 2021 May 12;4:565. doi: 10.1038/s42003-021-02085-2 (PMC8115626; doi:10.1038/s42003-021-02085-2)
Supplement: Supplementary file 6 — Supplementary Data 3 [file 42003_2021_2085_MOESM6_ESM.xlsx]

## Sheet: Sheet1
Sample Name	Turtle	Sex	Tissue	External Location	Growth	Tumor Weight (g)
25 RRF1a	25-2018-Cm Lilac	Undetermined	External FP	Right rear flipper	Early	<1
25 RRF1b	25-2018-Cm Lilac	Undetermined	External FP	Right rear flipper	Early	<1
25 RRF2a	25-2018-Cm Lilac	Undetermined	External FP	Right rear flipper	Early	<1
25 RRF2b	25-2018-Cm Lilac	Undetermined	External FP	Right rear flipper	Early	<1
25 RRF3	25-2018-Cm Lilac	Undetermined	External FP	Right rear flipper	Early	<1
25 RRF4	25-2018-Cm Lilac	Undetermined	External FP	Right rear flipper	Early	<1
25 RRF5	25-2018-Cm Lilac	Undetermined	External FP	Right rear flipper	Early	<1
17 LRFi	17-2018-Cm Snow Miser	Undetermined	External FP	Left rear flipper	Established	24
17 LRFo	17-2018-Cm Snow Miser	Undetermined	External FP	Left rear flipper	Established	24
28 LRFo1	28-2018-Cm Einstein	Female	External FP	Left rear flipper	Established	21
28 LRFi2	28-2018-Cm Einstein	Female	External FP	Left rear flipper	Established	21
24 IOR1	24-2017-Cm Rollie	Undetermined	External FP	Right inguinal	Established
07 RFFo1	07-2018-Cm Ferdinand	Female	External FP	Right front flipper	Established	1
07 RFFi2	07-2018-Cm Ferdinand	Female	External FP	Right front flipper	Established	1
52 LRFL1	52-2017-Cm Guacamole	Undetermined	External FP	Left rear flipper	Established	10
52 LRFL2	52-2017-Cm Guacamole	Undetermined	External FP	Left rear flipper	Established	10
52 LRFd1	52-2017-Cm Guacamole	Undetermined	External FP	Left rear flipper	Established	10
52 LRFd2	52-2017-Cm Guacamole	Undetermined	External FP	Left rear flipper	Established	10
17 LRFM	17-2018-Cm Snow Miser	Undetermined	External FP	Into bone	Established	<1
52 CMB	52-2017-Cm Guacamole	Undetermined	External FP	Into bone	Established	1
24 NVR1	24-2017-Cm Rollie	Undetermined	Regrowth	Ventral neck	Regrowth
24 LFR1	24-2017-Cm Rollie	Undetermined	Regrowth	Left flipper	Regrowth
05 LIR3	05-2016-Cm Mean Joe Green	Undetermined	Regrowth	Left inguinal	Regrowth	24
65 BT	65-2018-Cm Mac N Cheese	Female	Bladder FP
52 BT	52-2018-Cm Aladar	Male	Bladder FP
65 RKT	65-2018-Cm Mac N Cheese	Female	Kidney FP
27 K1	27-2017-Cm	Male	Kidney FP
27 K2	27-2017-Cm	Male	Kidney FP
7 LIT	07-2018-Cm Ferdinand	Female	Liver FP
65 RLST	65-2018-Cm Mac N Cheese	Female	Lung FP
65 LLST	65-2018-Cm Mac N Cheese	Female	Lung FP
52 RLT	52-2018-Cm Aladar	Male	Lung FP
28 RLU	28-2018-Cm Einstein	Female	Lung FP
7 LUTR	07-2018-Cm Ferdinand	Female	Lung FP
27 L2	27-2017-Cm	Male	Lung FP
27 L1	27-2017-Cm	Male	Lung FP
28 HRRM	28-2018-Cm Einstein	Female	Subcutaneous FP
06 LRFSCMS	06-2019-Cm Kadarius	Male	Subcutaneous FP	Left rear flipper		100
06 LRFSCMM	06-2019-Cm Kadarius	Male	Subcutaneous FP	Left rear flipper		100
06 LRFSCMI	06-2019-Cm Kadarius	Male	Subcutaneous FP	Left rear flipper		100
27 M1	27-2017-Cm	Male	Mouth FP			<1
27 M2	27-2017-Cm	Male	Mouth FP			<1
27 M3	27-2017-Cm	Male	Mouth FP			<1
27 M4	27-2017-Cm	Male	Mouth FP			<1
17 SB1	17-2018-Cm Snow Miser	Undetermined	Skin non-tumor	Skin
28 SB1	28-2018-Cm Einstein	Female	Skin non-tumor	Skin
25 CSVS2	25-2018-Cm Lilac	Undetermined	Skin non-tumor	Skin
24 CSVN1	24-2017-Cm Rollie	Undetermined	Skin non-tumor	Skin
24 CSVN2	24-2017-Cm Rollie	Undetermined	Skin non-tumor	Skin
24 CSVN3	24-2017-Cm Rollie	Undetermined	Skin non-tumor	Skin
07 SB1	07-2018-Cm Ferdinand	Female	Skin non-tumor	Skin
65 BH	65-2018-Cm Mac N Cheese	Female	Bladder non-tumor
52 BH	52-2018-Cm Aladar	Male	Bladder non-tumor
70 BHA	70-2018-Cm Mistletoe	Female	Bladder non-tumor
70 BHB	70-2018-Cm Mistletoe	Female	Bladder non-tumor
70 HHA	70-2018-Cm Mistletoe	Female	Heart non-tumor
70 HHB	70-2018-Cm Mistletoe	Female	Heart non-tumor
65 RKH	65-2018-Cm Mac N Cheese	Female	Kidney non-tumor
54 RKH	54-2018-Cm	Male	Kidney non-tumor
28 LKH	28-2018-Cm Einstein	Female	Kidney non-tumor
28 LKU	28-2018-Cm Einstein	Female	Kidney non-tumor
27 K4	27-2017-Cm	Male	Kidney non-tumor
70 KHA	70-2018-Cm Mistletoe	Female	Kidney non-tumor
70 KHB	70-2018-Cm Mistletoe	Female	Kidney non-tumor
24 RKHC1	24-2017-Cm Rollie	Undetermined	Kidney non-tumor
7 LIH	07-2018-Cm Ferdinand	Female	Liver non-tumor
70 LIHA	70-2018-Cm Mistletoe	Female	Liver non-tumor
70 LIHB	70-2018-Cm Mistletoe	Female	Liver non-tumor
65 HL	65-2018-Cm Mac N Cheese	Female	Lung non-tumor
54 LUH	54-2018-Cm	Male	Lung non-tumor
54 LUT	54-2018-Cm	Male	Lung non-tumor
52 RLH	52-2018-Cm Aladar	Male	Lung non-tumor
28 RLH	28-2018-Cm Einstein	Female	Lung non-tumor
7 LUHR	07-2018-Cm Ferdinand	Female	Lung non-tumor
27 L4	27-2017-Cm	Male	Lung non-tumor
24 LUH1	24-2017-Cm Rollie	Undetermined	Lung non-tumor
70 LLH	70-2018-Cm Mistletoe	Female	Lung non-tumor
70 LLT	70-2018-Cm Mistletoe	Female	Lung non-tumor
27 L5	27-2017-Cm	Male	Lung non-tumor
53 T	53-2018-Cm Mavis	Female	Mouth non-tumor
