# Supplementary material for: Environmental DNA monitoring of oncogenic viral shedding and genomic profiling of sea turtle fibropapillomatosis reveals unusual viral dynamics
Source: Commun Biol. 2021 May 12;4:565. doi: 10.1038/s42003-021-02085-2 (PMC8115626; doi:10.1038/s42003-021-02085-2)
Supplement: Supplementary file 7 — Supplementary Data 4 [file 42003_2021_2085_MOESM7_ESM.xlsx]

## Sheet: Sheet1
Sample Name	No. of Patients In Tank	Turtle	Tumor Surface Area (mm)	ChHV5 Concentration (pg/ul)
Tank 1 Week 1	2	25-2018-Cm Lilac & 17-2018-Cm Snow Miser	0	0
Tank 1 Week 2	2	25-2018-Cm Lilac & 17-2018-Cm Snow Miser	0	0
Tank 1 Week 3	2	25-2018-Cm Lilac & 17-2018-Cm Snow Miser	0	0
Tank 1 Week 4	1	65-2018-Cm Mac N Cheese	18533.1	0.0001
Tank 1 Week 5	1	59-2018-Cm Michael	0	0
Tank 2 Week 1	2	53-2018-Cm Mavis & 56-2018-Cm Grimm	24220.9	0.00398
Tank 2 Week 2	2	53-2018-Cm Mavis & 56-2018-Cm Grimm	27693.7	0.00591
Tank 2 Week 3	2	53-2018-Cm Mavis & 56-2018-Cm Grimm	29048.1	0.0199
Tank 2 Week 4	2	53-2018-Cm Mavis & 56-2018-Cm Grimm	35167.9	0.028
Tank 2 Week 5	2	65-2018-Cm Mac N Cheese & 56-2018-Cm Grimm	30658.7	0.00249
Tank 3 Week 1	2	42-2018-Cm Hartley & 28-2018-Cm Einstein	7393.18	0.000823
Tank 3 Week 2	2	42-2018-Cm Hartley & 28-2018-Cm Einstein	5226.93	0.000354
Tank 3 Week 3	2	42-2018-Cm Hartley & 28-2018-Cm Einstein	5949.07	0.00143
Tank 3 Week 4	2	42-2018-Cm Hartley & 25-2018-Cm Lilac	1195.68	0.000272
Tank 3 Week 5	2	42-2018-Cm Hartley & 25-2018-Cm Lilac	894.857	1.67e-05
Tank 4 Week 1	1	59-2018-Cm Michael	1222.43	0.00114
Tank 4 Week 2	2	59-2018-Cm Michael & 63-2018-Cm	154.588	0
Tank 4 Week 3	1	59-2018-Cm Michael	0	0
Tank 4 Week 4	1	59-2018-Cm Michael	0	0
